# Supplementary material for: FITC-Labeled RGD Peptides as Novel Contrast Agents for Functional Fluorescent Angiographic Detection of Retinal and Choroidal Neovascularization
Source: Cells. 2023 Jul 21;12(14):1902. doi: 10.3390/cells12141902 (PMC10377818; doi:10.3390/cells12141902)
Supplement: Supplementary file 1 [file cells-12-01902-s001.zip]

Archive with 1 entries (1 files):
- cells-2503934-supplementary.pdf
